# Supplementary material for: Characterizing Powdered Activated Carbon Treatment of Surface Water Samples Using Polarity-Extended Non-Target Screening Analysis
Source: Molecules. 2022 Aug 16;27(16):5214. doi: 10.3390/molecules27165214 (PMC9415745; doi:10.3390/molecules27165214)
Supplement: Supplementary file 1 [file molecules-27-05214-s001.zip]

Archive with 1 entries (1 files):
- molecules-1852489-supplementary.pdf
